# Supplementary material for: The class III peroxidase gene family is involved in ascorbic acid induced delay of internal browning in pineapple
Source: Front Plant Sci. 2022 Aug 3;13:953623. doi: 10.3389/fpls.2022.953623 (PMC9382127; doi:10.3389/fpls.2022.953623)
Supplement: Supplementary File 1 — The full-length amino acid sequences of verified AcPRXs. [file Data_Sheet_1.zip]

Archive with 5 entries (5 files):
- Supplementary Material/Supplementary File 1.doc
- Supplementary Material/Supplementary Table 1.xlsx
- Supplementary Material/Supplementary Table 2.xlsx
- Supplementary Material/Supplementary Table 3.xlsx
- Supplementary Material/Supplementary Table 4.xlsx
