# Supplementary material for: The class III peroxidase gene family is involved in ascorbic acid induced delay of internal browning in pineapple
Source: Front Plant Sci. 2022 Aug 3;13:953623. doi: 10.3389/fpls.2022.953623 (PMC9382127; doi:10.3389/fpls.2022.953623)
Supplement: Supplementary File 1 — The full-length amino acid sequences of verified AcPRXs. [file Data_Sheet_1.zip › Supplementary Material/Supplementary Table 1.xlsx]

## Sheet: Sheet1
Additional file Segmentally and tandemly duplicated AcPRX gene pairs
Gene Name	Gene Name	Duplication Type	Ka	Ks	Ka/Ks	Selection pressure	divergence time (T)/Mya
AcPRX2	AcPRX3	Tandem duplication	0.526879	1.63527	0.322197	Purifying selection	134.039
AcPRX2	AcPRX4	Tandem duplication	0.0662837	0.286813	0.231105	Purifying selection	23.5092
AcPRX3	AcPRX4	Tandem duplication	0.576289	1.69424	0.340147	Purifying selection	138.872
AcPRX7	AcPRX8	Tandem duplication	0.666154	2.15831	0.308646	Purifying selection	176.911
AcPRX10	AcPRX11	Tandem duplication	0.36195	1.06309	0.340469	Purifying selection	87.1387
AcPRX14	AcPRX15	Tandem duplication	0.54345	2.06149	0.26362	Purifying selection	168.975
AcPRX14	AcPRX16	Tandem duplication	0.573982	2.19478	0.261521	Purifying selection	179.9
AcPRX18	AcPRX19	Tandem duplication	0.589793	1.33411	0.442087	Purifying selection	109.353
AcPRX18	AcPRX20	Tandem duplication	0.371478	0.718938	0.516704	Purifying selection	58.9294
AcPRX18	AcPRX21	Tandem duplication	0.368526	0.747299	0.493144	Purifying selection	61.254
AcPRX19	AcPRX20	Tandem duplication	0.681855	0.986776	0.690993	Purifying selection	80.8833
AcPRX19	AcPRX21	Tandem duplication	0.677689	1.03462	0.655012	Purifying selection	84.8049
AcPRX20	AcPRX21	Tandem duplication	0.0107916	0.0422647	0.255333	Purifying selection	3.46432
AcPRX40	AcPRX41	Tandem duplication	0.289473	1.07997	0.268037	Purifying selection	88.5224
AcPRX55	AcPRX56	Tandem duplication	0.754543	1.32409	0.569857	Purifying selection	108.532
AcPRX58	AcPRX59	Tandem duplication	0.357975	3.34433	0.107039	Purifying selection	274.125
AcPRX68	AcPRX69	Tandem duplication	0.0661586	0.2488	0.265911	Purifying selection	20.3934
Gene Name	Gene Name	Duplication Type	Ka	Ks	Ka/Ks	Selection pressure	divergence time (T)/Mya
AcPRX59	AcPRX16	Segmental duplication	0.394954	2.26235	0.174577	Purifying selection	185.438
AcPRX58	AcPRX46	Segmental duplication	0.256729	2.24821	0.114193	Purifying selection	184.28
AcPRX46	AcPRX15	Segmental duplication	0.338064	NaN	NaN	Purifying selection	NaN
AcPRX59	AcPRX15	Segmental duplication	0.224682	1.1385	0.197349	Purifying selection	93.3195
AcPRX30	AcPRX12	Segmental duplication	0.609517	NaN	NaN	Purifying selection	NaN
AcPRX32	AcPRX37	Segmental duplication	0.608841	2.22425	0.273729	Purifying selection	182.315
AcPRX30	AcPRX37	Segmental duplication	0.182063	1.56324	0.116465	Purifying selection	128.134
AcPRX22	AcPRX41	Segmental duplication	0.358097	1.0778	0.332248	Purifying selection	88.3443
AcPRX20	AcPRX18	Segmental duplication	0.368453	0.708464	0.520073	Purifying selection	58.0708
AcPRX33	AcPRX9	Segmental duplication	0.309185	1.27981	0.241587	Purifying selection	104.902
AcPRX48	AcPRX20	Segmental duplication	0.452219	0.963807	0.469201	Purifying selection	79.0006
AcPRX51	AcPRX4	Segmental duplication	0.196475	1.49671	0.131271	Purifying selection	122.681
AcPRX27	AcPRX6	Segmental duplication	0.165691	1.14181	0.145112	Purifying selection	93.5912
AcPRX62	AcPRX26	Segmental duplication	0.274556	0.732437	0.374853	Purifying selection	60.0358
AcPRX23	AcPRX1	Segmental duplication	0.22279	1.33541	0.166832	Purifying selection	109.46
Duplicated gene pairs					chromosomal location	Duplication Type	WGN / Yes?/No?	duplicated gene number	WGN events
AcPRX58	AcPRX59	AcPRX46	AcPRX16	AcPRX15	18/13/4	Segmental duplication	Yes	5	τ and σevents
AcPRX22	AcPRX41				5/10	Segmental duplication	Yes	2	τ event
AcPRX37	AcPRX30	AcPRX32			7/9	Segmental duplication	Yes	3	τ and σevents
AcPRX30	AcPRX32	AcPRX12			7/4	Segmental duplication	No	3	N
AcPRX33	AcPRX9				8/3	Segmental duplication	Yes	2	τ event
AcPRX48	AcPRX20	AcPRX18			13/4	Segmental duplication	Yes	3	τ and σevents
AcPRX51	AcPRX4				15/1	Segmental duplication	No	2	N
AcPRX27	AcPRX6				6/2	Segmental duplication	Yes	2	τ event
AcPRX62	AcPRX26				6/20	Segmental duplication	No	2	N
AcPRX23	AcPRX1				5/1	Segmental duplication	Yes	2	τ event
