# Supplementary material for: The class III peroxidase gene family is involved in ascorbic acid induced delay of internal browning in pineapple
Source: Front Plant Sci. 2022 Aug 3;13:953623. doi: 10.3389/fpls.2022.953623 (PMC9382127; doi:10.3389/fpls.2022.953623)
Supplement: Supplementary File 1 — The full-length amino acid sequences of verified AcPRXs. [file Data_Sheet_1.zip › Supplementary Material/Supplementary Table 2.xlsx]

## Sheet: Sheet1
Gene name	CK-0 day	CK-4 day	CK-6 day	AsA-0 day	AsA-4 day	AsA-6 day
AcPRX1	0	0	0.24	0	0	0
AcPRX10	0.653333	0.65	0.123333	0.706667	0.53	0.303333
AcPRX11	0	0	0	0	0	0
AcPRX12	70.91	25.91	7.56667	83.9433	19.09	25.2033
AcPRX13	0.22	0.0566667	0.0266667	0.0966667	0	0
AcPRX14	0.616667	0.176667	0.256667	0.583333	0.273333	0.533333
AcPRX15	0	0	0	0	0	0
AcPRX16	0	0.24	0.133333	0.0433333	0	0.213333
AcPRX17	0	0	0	0	0	0
AcPRX18	0	0	0	0	0	0
AcPRX19	0	0	0	0	0	0
AcPRX2	0.403333	2.69	7.79333	1.5	0.206667	1.84
AcPRX20	0	0	0	0	0	0
AcPRX21	0	0	0	0	0	0
AcPRX22	0	0.0166667	0	0	0	0.02
AcPRX23	9.8	10.7233	3.4	13.6267	9.62333	12.4767
AcPRX24	3.53333	0.08	0	5.61667	0.406667	0.0466667
AcPRX25	3.53	1.02333	0.32	3.39667	1.81333	0.876667
AcPRX26	0.183333	1.12333	1.61333	0.08	0.0333333	0.8
AcPRX27	5.50333	1.46333	2.37	5.14667	1.97667	0.956667
AcPRX28	203.58	38.3133	53.0433	180.46	29.0567	32.11
AcPRX3	2.85667	0.563333	0.356667	3.20667	0.82	0.483333
AcPRX29	148.837	517.12	773.71	151.963	135.72	367.033
AcPRX30	9.6	8.45333	6.53667	9.21333	10.9533	9.88333
AcPRX31	0	0	0	0	0	0
AcPRX32	0	0	0	0	0	0
AcPRX33	0.37	0	0	0.236667	0.12	0.0366667
AcPRX34	0.06	0.04	0	0.0933333	0.136667	0.05
AcPRX35	0	0	0.0333333	0	0	0.0266667
AcPRX36	0.0766667	0	0	0.0333333	0	0.0366667
AcPRX4	0.386667	323.773	543.853	0.486667	4.98333	138.027
AcPRX37	0.1	0.0966667	0.17	0.203333	0.203333	0.106667
AcPRX38	0.146667	0.24	0.213333	0.3	0.07	0
AcPRX39	2.8	1.18667	0.803333	2.8	2.96667	2.46
AcPRX40	0	0	0	0	0	0
AcPRX41	0.56	0.65	0.913333	0.546667	0.41	0.566667
AcPRX42	0	0.06	0	0.0933333	0	0
AcPRX43	0.313333	0.0366667	0.04	0.213333	0.29	0.163333
AcPRX44	0.03	0.0833333	0.00666667	0.103333	0.11	0.05
AcPRX45	0.233333	0	0	0.166667	0.0833333	0
AcPRX5	0	0	0	0	0	0
AcPRX46	0.06	5.88667	12.7833	0.0433333	0.22	2.34
AcPRX47	1.14333	32.3967	35.91	2.18333	1.17	17.59
AcPRX48	1.06667	1.18667	1.45667	1.36	1.13667	1.10667
AcPRX49	0	0	0	0	0	0
AcPRX50	0.0766667	0.0733333	0.04	0.106667	0.08	0.0266667
AcPRX51	0.466667	0.0966667	0	0.743333	0.203333	0.0633333
AcPRX52	5.59333	10.3567	4.47333	6.23333	8.59333	8.22333
AcPRX53	0.0766667	0	0	0.09	0.213333	0.3
AcPRX54	0.903333	0	0	0.216667	0.0766667	0.0466667
AcPRX6	0	0	0	0	0	0
AcPRX55	6.7	6.37	2.12667	6.92	2.55333	5.94667
AcPRX56	3.64	18.0567	7.25333	5.70667	2.43333	14.98
AcPRX57	0	0	0	0.0333333	0	0
AcPRX58	5.19333	32.5667	55.2633	7.39333	3.56667	15.4467
AcPRX59	0.86	0.31	0.836667	0.686667	0.17	0.243333
AcPRX60	1.69	2.09333	4.50667	1.80333	1.71667	1.60667
AcPRX61	752.22	229.87	108.05	726.45	210.3	198.917
AcPRX62	5.77333	2.28	0.443333	5.92333	7.26667	3.22333
AcPRX63	0.0533333	0	0	0	0	0
AcPRX64	0	0	0	0	0	0
AcPRX7	0	0	0.163333	0	0	0
AcPRX65	0	0	0	0	0	0
AcPRX66	4.11667	3.41	3.81333	3.38667	3.90667	3.71667
AcPRX67	0.11	0.03	0.243333	0.146667	0.13	0.0433333
AcPRX68	0	0	0	0.0433333	0	0
AcPRX69	0.0466667	0	0	0.126667	0.15	0.103333
AcPRX70	0	0	0	0	0	0
AcPRX71	0	0	0	0	0.0466667	0
AcPRX72	2.96667	0.206667	0.293333	2.54	1.47	1.13333
AcPRX73	0	0	0	0	0	0
AcPRX8	6.58	1.60333	0.706667	6.49667	1.03667	1.55
AcPRX74	0	0	0	0	0	0
AcPRX75	0	0	0.0433333	0	0	0
AcPRX76	0	0	0	0	0	0
AcPRX77	0	0.03	0	0	0	0
AcPRX78	0	0	0	0	0	0
AcPRX9	0.07	0.0666667	0.15	0.04	0	0.123333
