# Supplementary material for: The class III peroxidase gene family is involved in ascorbic acid induced delay of internal browning in pineapple
Source: Front Plant Sci. 2022 Aug 3;13:953623. doi: 10.3389/fpls.2022.953623 (PMC9382127; doi:10.3389/fpls.2022.953623)
Supplement: Supplementary File 1 — The full-length amino acid sequences of verified AcPRXs. [file Data_Sheet_1.zip › Supplementary Material/Supplementary Table 4.xlsx]

## Sheet: Sheet1
Primers for qRT-PCR
RT-AcPRX1-F	CGGTCTCATCTCCAACGCTA
RT-AcPRX1-R	GTCGAGCACAGTGAGGTTGT
RT-AcPRX2-F	GGTCTCAACGACACCGATCT
RT-AcPRX2-R	GTCGGGTCTGTATTCACGGT
RT-AcPRX4-F	GCTCGAGGATTCGATGTGGT
RT-AcPRX4-R	ATTGTTGGCTCCAGCTTGGT
RT-AcPRX12-F	CTAGCAGTCCTATCAGGTG
RT-AcPRX12-R	TGGTGTTGTCGGTTAGG
RT-AcPRX27-F	AACGCGTACTTCCAGAACCT
RT-AcPRX27-R	TGGTTCGCGGCGTAGAG
RT-AcPRX28-F	GGGAGATTGGACTCGAAA
RT-AcPRX28-R	ATCGAGCAACTCCGATAG
RT-AcPRX31-F	ACGGATTCGACACCGTGATT
RT-AcPRX31-R	AGGATATCGGCACACGACAC
RT-AcPRX51-F	TCTCAGCTCAGGGTCTCTCC
RT-AcPRX51-R	CAATTCGATTGCCGCGACTT
RT-AcPRX60-F	CTCTCTTTCTACCATGTCTCT
RT-AcPRX60-R	CACTAAGGGAGGATAATCAAAC
RT-AcPRX63-F	GGCTGTTCTATTAGGAAGAAG
RT-AcPRX63-R	GGCCTTTAACACGGTAAC
RT-AcoPRX64-F	CCTAATTCCTGCGATCTTCTTC
RT-AcoPRX64-R	GCGCTTGTGGGCATATC
RT-AcPRX65-F	GACCCGACCATTCGTGAAGA
RT-AcPRX65-F	GCATTGCACCGCTTTCGTAT
